# Supplementary material for: Assessment of antigen immunogenicity formulated in minigenes transfected into antigen-presenting cells
Source: PLoS One. 2025 Apr 7;20(4):e0321392. doi: 10.1371/journal.pone.0321392 (PMC11975385; doi:10.1371/journal.pone.0321392)
Supplement: S1 Table — (XLSX) [file pone.0321392.s010.xlsx]

## Sheet: Hoja1
	Antigen	Sequence
	CMV HLA-A*0201	NLVPMVATV [24]
	MART-1 A27L HLA-A*0201	ELAGIGILTV [24]
	Influenza A HLA-A*0201	GILGFVFTL [116]
	NY-ESO-1 HLA-A*0201	SLLMWITQV [117]
	HER-2 HLA-A*0201	KIFGSLAFL [118]
	HER-2 HLA-A*0201	ILHNGAYSL [118]
	Spacer
	Furin protease	REKR
	Final Minigene design
	Amino acid sequence	MREKRELAGIGILTVREKRGILGFVFTLREKRSLLMWITQVREKRELAGIGILTVREKRGILGFVFTLREKRSLLMWITQVREKRNLVPMVATVREKRELAGIGILTVREKRKIFGSLAFLREKRILHNGAYSL
	Furin protease cleavage	MREKRELAGIGILTVREKRGILGFVFTLREKRSLLMWITQVREKRELAGIGILTVREKRGILGFVFTLREKRSLLMWITQVREKRNLVPMVATVREKRELAGIGILTVREKRKIFGSLAFLREKRILHNGAYSL
		....P.............P............P............P.............P............P............P............P.............P............P.........
		Propeptide cleavage sites predicted: Arg(R)/Lys(K): 10
	Restriction enzymes with recognition sites in the Minigene	BamHI à 1	KpnI à 259
		SacI à 134	MscI à 268
		EcoRI à 146	XbaI à404
