# Supplementary material for: Assessment of antigen immunogenicity formulated in minigenes transfected into antigen-presenting cells
Source: PLoS One. 2025 Apr 7;20(4):e0321392. doi: 10.1371/journal.pone.0321392 (PMC11975385; doi:10.1371/journal.pone.0321392)
Supplement: S3 Table — (XLSX) [file pone.0321392.s012.xlsx]

## Sheet: Hoja1
APC Type	Experimental Group	Epitope	CD8+ T Cell Source	Fold change IFN-γ+ TNF-α+ Cells	Fold change IFN-γ+ TNF-α- Cells
HEK293	Molecules-GFP-Minigene	CMV	PBMCs from healthy donors	146.943	5.54762
		CMV	CMV-specific T cell clones	537.736	46.9697
		MART-1	MART-1-specific T cell clones	255.453	33.4114
	GFP-Minigene	CMV	PBMCs from healthy donors	166.137	7.17003
		CMV	CMV-specific T cell clones	998.113	39.3939
		MART-1	MART-1-specific T cell clones	254.226	51.3672
	GFP	CMV	PBMCs from healthy donors	29.5285	0.824435
		CMV	CMV-specific T cell clones	0.358491	1.0303
		MART-1	MART-1-specific T cell clones	5.99245	0.920572
	Untransfected	CMV	PBMCs from healthy donors	27.846	1.11532
		CMV	CMV-specific T cell clones	0.792453	2.36364
		MART-1	MART-1-specific T cell clones	0.71934	1.14808
PBMCs	Ctrl +	CMV	PBMCs from healthy donors	51.1876	14.2464
		CMV	CMV-specific T cell clones	467.925	57.8788
		MART-1	MART-1-specific T cell clones	121.7	22.9061
	Unpulsed	CMV	PBMCs from healthy donors	3.15072	0.915392
		CMV	CMV-specific T cell clones	0.90566	5.06061
		MART-1	MART-1-specific T cell clones	1.04104	0.370665
mDCs	Short	CMV	PBMCs from healthy donors	128.152	6.91835
		CMV	CMV-specific T cell clones	1139.62	38.7879
		MART-1	MART-1-specific T cell clones	118.475	87.6067
	Long	CMV	PBMCs from healthy donors	100.637	6.02489
		CMV	CMV-specific T cell clones	700	65.7576
		MART-1	MART-1-specific T cell clones	108.415	48.7716
	Protein	CMV	PBMCs from healthy donors	16.7377	3.09512
		CMV	CMV-specific T cell clones	45.0943	12.5152
		MART-1	MART-1-specific T cell clones	1.21024	0.814902
