# Supplementary material for: Assessment of antigen immunogenicity formulated in minigenes transfected into antigen-presenting cells
Source: PLoS One. 2025 Apr 7;20(4):e0321392. doi: 10.1371/journal.pone.0321392 (PMC11975385; doi:10.1371/journal.pone.0321392)
Supplement: S2 File — (XLSX) [file pone.0321392.s014.xlsx]

## Sheet: Figure 1
	Replicates	MFI
		Molecules- GFP-Minigene	GFP-Minigene	GFP	Untransfected
GFP	1	359	496	1741	180
	2	1102	1570	11958	277
	3	716	893	5443	382
	4	639	1519	6955	340
	5	502	576	1073	349
	6	1495	1840	3295	463
	7	723	887	2332	315
CD80	1	5580	1346	1207	2246
	2	35383	6226	3238	8266
	3	15574	8381	5993	4878
	4	2456	1355	2206	1987
	5	3975	3206	3322	3816
	6	55844	5271	8338	5486
	7	13020	3172	2897	2294
CD83	1	478	250	222	338
	2	1565	491	309	417
	3	4043	1423	1057	463
	4	872	460	414	431
	5	699	599	615	613
	6	860	450	477	465
	7	1299	452	533	510
CD137L	1	8531	4315	4043	4006
	2	5481	2547	1494	1198
	3	4793	2955	2335	2745
	4	5364	3350	3287	2801
	5	6067	2899	3011	3269
	6	4566	2297	2501	2171

## Sheet: Figure 2
Donors	Unstimulated (% of CD8+ T cells)	Stimulated (% of CD8+ T cells)
1	0.23	2.82
2	0.14	2.59
3	0.1	14.5
4	0.45	5.47
5	1.95	11.4
6	0.11	3.09
7	0.39	4.52
8	0.38	16
9	0.45	11.6
10	0.17	3.06

## Sheet: Figure 4
	Molecules-GFP-Minigene	GFP-Minigene	GFP	Pulsed	Unpulsed
Replicates
1	4	4.29412	0.823529	0.156863	0
2	9.90244	13.6341	1.4878	5.95122	0.0585366
3	6.16667	8.375	0.541667	23.2917	6.79167
4	4.37815	3.0084	1.36975	2.84034	0.0647059

## Sheet: Figure 9B
Replicates	Molecules-GFP-Minigene	GFP-Minigene	GFP	Untransfected	Ctrl +	Short	Long	Protein	Unpulsed
1	204	219	42	51	8	212	123	13	6.7
2	169.167	232.917	25.4167	17.0833	101.667	125.833	131.25	27.0833	1.58333
3	67.6623	46.4935	21.1688	15.4545	43.8961	46.6234	47.6623	10.1299	1.16883
	146.943	166.137	29.5285	27.846	51.1876	128.152	100.637	16.7377	3.15072
